# Supplementary material for: Laparoscopic Ventriculoperitoneal Shunt Insertion Without a Peel-Away Sheath in Children: A Comparison with Conventional Open Surgery
Source: Children (Basel). 2026 Jan 2;13(1):72. doi: 10.3390/children13010072 (PMC12840270; doi:10.3390/children13010072)
Supplement: Supplementary file 1 [file children-13-00072-s001.zip]

Archive with 1 entries (1 files):
- VPS Supplementary Video S1.mp4
